# Supplementary material for: Reliable detection of CNS lymphoma-derived circulating tumor DNA in cerebrospinal fluid using multi-biomarker NGS profiling: insights from a real-world study
Source: Biomark Res. 2025 May 9;13:71. doi: 10.1186/s40364-025-00777-z (PMC12065147; doi:10.1186/s40364-025-00777-z)
Supplement: Supplementary file 1 — Supplementary Material 1 [file 40364_2025_777_MOESM1_ESM.xlsx]

## Sheet: Table S1
	Table S1: Clinical characterization of CNSL cohort and biological material collected for each patient.
	Patient No.	Gender	Age at Dx (years)	Age at study enrolment (years)	CNSL group	Primary diagnosis	Dx biopsy	Reason for CSF testing	IPI	CNS-IPI	CNS involvement proof (standard methods)	ECOG score	1st therapy	Response to 1st therapy	Follow-up (months)	Status at the last follow-up	CSF sampling	Plasma sampling	FFPE accessibility
	31	M	73	74	SCNSL	DLBCL	skin	CNS relapse	5	5	MR	0	WBRT	PD	21	death	relapse	Dx, relapse	yes	pozn.: CNS je jedno zda likvor nebo sed; infiltrace=alespon jedna klonalni aberace/marker
	49	M	47	47	PCNSL	PCNSL	brain	Dx	n/a	n/a	MR, biopsy	3	1x R-MPV (hepatotoxicity) -> 1x R-HD-AraC	PD	7	death	Dx	Dx	yes
	50	F	66	66	PCNSL	PCNSL	brain	Dx	n/a	n/a	MR, biopsy	2	7x R-MPV + adjuvant WBRT	CR	31	alive	Dx, FU	Dx, FU	yes
	52	F	74	74	PCNSL	PCNSL	brain	Dx	n/a	n/a	MR, biopsy	3	8x R-HD-MTX + WBRT consolidation	CR	14	alive	Dx	Dx	yes
	53	F	69	69	PCNSL	PCNSL	brain	Dx, PCNSL relapse	n/a	n/a	MR, biopsy, FC	3 (4 in relapse)	7x R-MPV + 1x R-HD-AraC	PD	7	death	Dx, relapse	Dx	no
	57	F	62	62	SCNSL	DLBCL	lymph node	high-risk, CNS relapse	5	5	CT	1 (3 in relapse)	2x R-CHOP + 2x HD-MTX, 1x R-CODOX-M, 2x R-CHOP	CR	8	death	Dx, relapse	Dx, relapse	yes
	63	M	76	76	PCNSL	PCNSL	brain	Dx	n/a	n/a	MR, biopsy	2	1x R-HD-MTX	PD	2	death	Dx	Dx	yes
	65	F	54	54	SCNSL	DLBCL	stomach	high-risk	4	4	no	na	6x R-CHOP + tafasitamab+lenalidomide (MOR208C310 study)	CR	23	alive	Dx	Dx	no
	66	F	79	79	PCNSL	PCNSL	brain	Dx	n/a	n/a	MR, biopsy	2	7x R-HD-MTX + WBRT consolidation	CR	27	death	Dx	Dx	yes
	67	F	27	27	SCNSL	DLBCL	cervix	high-risk	1	1	no	na	6x R-CHOP + 2x R	CR	31	alive	Dx	Dx	yes
	68	M	67	67	SCNSL	B-NHL	bone marrow	CNS relapse	5	5	FC	3	3x R-CHOEP, 1x R-DHAOx	CR	7	death	relapse	relapse	no
	70	F	56	56	PCNSL	PCNSL	brain	Dx	n/a	n/a	MR, biopsy	3	3x R-MPV, 3x R-HD-AraC	PR	29	alive	Dx	Dx	no
	71	M	68	68	PCNSL	PCNSL	brain	Dx	n/a	n/a	MR, biopsy, FC	1	5x R-MPV	PR	28	alive	Dx	Dx	yes
	72	M	62	62	PCNSL	PCNSL	brain	Dx	n/a	n/a	MR, biopsy	1	5x R-MPV	PR	29	alive	Dx	Dx	yes
	73	F	64	69	PCNSL	PCNSL (eye involvement)	vitreal fluid	PCNSL relapse	n/a	n/a	MR, biopsy	3	4x intraocular MTX, 7x R-MPV, 2x R-HD-AraC	CR	67	death	relapse	relapse	yes
	74	M	74	74	PCNSL	PCNSL	brain	Dx	n/a	n/a	MR, biopsy	3	2x R-HD-MTX	PD	2	death	Dx	Dx	no
	75	M	18	18	PCNSL	PCNSL	brain	Dx	n/a	n/a	MR, biopsy	1	2x MATRix, 1x R-HD-AraCm 1x R-MTX-AraC, 2x HD-AraC	PR	23	alive	Dx	Dx	no
	76	M	61	61	PCNSL	PCNSL	brain	Dx	n/a	n/a	MR, biopsy	1	5x R-MPV, 2x HD-AraC, 2x R-MPV	PR	23	alive	Dx	Dx	yes
	77	M	74	74	SCNSL	BL	bone marrow	high-risk	n/a	n/a	FC	2	3x R-CHOEP, 2x R-DHAOx elderly + triple intrathecal prophylaxis	PD	4	death	Dx	Dx	yes
	78	M	76	76	PCNSL	PCNSL	brain	Dx	n/a	n/a	CT, biopsy	3	1x R-HD-MTX, 1x R-HD-AraC	PD	11	death	Dx	Dx	yes
	79	F	76	76	PCNSL	PCNSL	brain	Dx	n/a	n/a	MR, biopsy, FC	4	7x R-HD-MTX, 2x R-HD-AraC	PD	24	death	Dx	Dx	yes
	81	M	69	69	PCNSL	PCNSL (eye involvement)	brain	Dx	n/a	n/a	MR, biopsy	3	5x R-HD-MTX, 2x R-HD-AraC	PR	14	death	Dx	Dx	yes
	82	F	68	68	PCNSL	PCNSL	brain	Dx	n/a	n/a	MR, biopsy, FC	2	2x R-HD-MTX, 3x R-MPV	PR	17	alive	Dx	Dx	yes
	83	F	37	37	SCNSL	DLBCL	lymph node	high-risk, CNS relapse	3	4	MR		2x R-CHOP, 3x R-CHOEP	PD	5	death	Dx, relapse	Dx, relapse	yes
	84	M	41	44	SCNSL	DLBCL	orchiektomy	CNS relapse	5	5	MR		1x R-CHOP, 3x R-COSOX-M, 2x R-CHOP	CR	42	death	relapse	relapse	yes
	85	F	63	71	SCNSL	low grade CNSL (type WM)	brain	high-risk	n/a	n/a	MR		1x R-MPV, WBRT	SD	109	alive	FU	FU	no
	86	M	60	60	PCNSL	PCNSL	brain	Dx	n/a	n/a	MR, biopsy	1	5x R-MPV	CR	9	death	Dx	Dx	yes
	88	F	69	75	SCNSL	MCL	skin	CNS relapse	n/a	n/a	MR, FC, cytology		R monotherapy	CR	69	death	relapse	relapse	no
	89	M	55	59	SCNSL	MM	bone marrow	CNS relapse	n/a	n/a	no		4x CVD, ASCT	PR	58	death	relapse	relapse	no
	90	F	49	51	PCNSL	PCNSL	brain	PCNSL relapse	n/a	n/a	MR, biopsy, FC	1	1x R-MPV, 1x R-MV	PR	37	alive	relapse	relapse	yes
	91	M	73	73	SCNSL	DLBCL	lymph node	high-risk	5	5	no		2x R-CHOP, 4x R-CEOP	CR	15	alive	Dx	Dx	yes
	92	M	65	65	PCNSL	PCNSL	brain	Dx	n/a	n/a	MR, biopsy, FC	2	5x R-HD-MTX, 2x R-MPV, 1x R-HD-ARAC	CR	13	alive	Dx	Dx	yes
	93	M	73	73	SCNSL	DLBCL	tonsil	CNS relapse	4	4	no		1x R-CHOP-M, 5x Pola-R-CHP-M	PR	19	alive	relapse	relapse	yes
	94	M	64	64	SCNSL	DLBCL	maxilla	CNS relapse	4	4	MR		4x R-CHOP	PD	17	alive	relapse	relapse	yes
	95	M	71	71	SCNSL	DLBCL	parotid gland	CNS relapse	4	4	MR, FC		4X R-CHOP	PD	7	death	relapse	relapse	yes
	96	F	78	78	SCNSL	DLBCL	maxilla	CNS relapse	3	3	MR		5x R-CHOP	PD	11	death	relapse	relapse	no
	97	M	78	79	SCNSL	BL	lymph node	CNS relapse	n/a	n/a	MR		6x R-CHOP	CR	10	death	relapse	relapse	no
	98	M	65	69	PCNSL	PCNSL	brain	PCNSL relapse	n/a	n/a	MR, biopsy	1	7x R-MPV, 2X R-HD-ARAC	PR	55	alive	relapse	relapse	yes
	99	M	35	35	SCNSL	B-NHL	bone marrow	high-risk	n/a	n/a	no		1x R-CODOX-M, 1x R-IVAC	CR	15	alive	Dx	Dx	no
	100	M	60	60	PCNSL	PCNSL	brain	Dx	n/a	n/a	MR, biopsy, cytology	2	1x R-HD-MTX + 2x R-MPV	PD	2	death	Dx	Dx	no
	101	M	62	62	PCNSL	PCNSL	none (only MRI)	Dx	n/a	n/a	MR	0	3x HD-MTX	PR	10	alive	Dx, FU	Dx, FU	yes
	102	M	70	70	SCNSL	DLBCL	orchiektomy	high-risk	3	3	no		6x R-CHOP + 2x R-HD-MTX	CR	12	alive	Dx	Dx	yes
	103	F	54	54	SCNSL	HGBL	lymph node	high-risk	3	3	no		4x R-CHOEP, 2x R-CHOP	PR	13	alive	Dx	Dx	yes
	104	F	60	60	SCNSL	DLBCL	lymph node	high-risk	4	4	no	0	2x R-CHOP, 4x R-CHOEP	CR	11	alive	Dx	Dx	yes
	105	M	46	46	SCNSL	BL	lymph node	high-risk	n/a	n/a	no		2x R-CODOX-M + 2x R-IVAC	CR	10	alive	Dx	Dx	yes
	106	F	65	65	PCNSL	PCNSL	brain	Dx	n/a	n/a	MR, FC	3	3x TIER	PR	18	death	Dx	Dx	yes	(+ fresh tissue)
	107	F	72	72	PCNSL	PCNSL	brain	Dx	n/a	n/a	MR, biopsy	2	1x R-MPV, 5x R-HD-MTX	PR	4	death	Dx	Dx	yes
	109	F	67	67	SCNSL	DLBCL	lymph node	high-risk	5	5	no		3x R-CHOP + 3x R-DHAOx	n/a	7	alive	Dx	Dx	yes
	110	M	37	37	SCNSL	PMBCL	mediastinum	high-risk	4	5	no		6x R-CHOEP	n/a	9	alive	Dx	Dx	yes
	111	F	40	40	SCNSL	HGBL	retroperitoneum	high-risk	3	3	no		6x R-CHOEP	n/a	7	alive	Dx	Dx	yes
	112	M	76	76	SCNSL	DLBCL	orchiektomy	high-risk	4	5	no		4x R-CEOP	n/a	10	alive	Dx	Dx	yes
	113	M	65	66	SCNSL	DLBCL	tonsil	CNS relapse	1	1	MR, FC		6x R-CHOP	CR	23	alive	relapse	relapse	yes	(+ fresh tissue)
	114	M	68	68	SCNSL	HL	lymph node	CNS relapse	n/a	n/a	no		3x ABVD	PR	13	alive	relapse	relapse	no
	115	F	70	77	SCNSL	DLBCL	lymph node	CNS relapse	2	2	no		6x R-CHOP	CR	96	alive	relapse	relapse	yes	(+ fresh tissue)
	118	F	62	63	SCNSL	DLBCL	pelvis	high-risk	4	4	no		6x R-CHOP	CR	24	alive	FU	FU	yes
	119	M	68	68	SCNSL	DLBCL	orchiektomy	high-risk	4	5	FC		5x R-CHOP, 3x R-HD-MTX	PR	9	alive	Dx	Dx	yes
	Legend: M - male, F - female, PCNSL - primary central nervous lymphoma, SCNSL - secondary central nervous lymphoma, DLBCL - diffuse large B cell lymphoma, B-NHL - B cell non-Hodgkin lymhoma, BL - Burkitt lymhoma, WM - Waldenstrom macroglobulinemia, MCL - mantle cell lymphoma, MM - multiple myeloma, HGBL - high-grade B cell lymphoma, HL - Hodgkin lymphoma, CSF - cerebrospinal fluid, Dx - diagnosis…

## Sheet: Table S2
	Table S2: ctDNA presence in CSF and plasma-derived cfDNA and from CSF cells and FFPE gDNA. The positive ctDNA infiltration in CSF or plasma were concluded if at least one of the ctDNA marker was detected above the detection limit of NGS method.
	Patient No.	CNSL group	Reason for CSF testing	tumor DNA in FFPE	ctDNA in baseline plasma	tumor DNA in baseline CSF (ctDNA/sediment)	ctDNA in relaps/FU plasma	tumor DNA in relaps/FU CSF (ctDNA/sediment)	CNS involvement proved by standard methods
	31	SCNSL	CNS relapse	yes	yes	NA	no	yes/no	yes (CNS isolated)
	49	PCNSL	Dx	yes	no	yes/na*	NA	NA	yes
	50	PCNSL	Dx	na*	no	yes/na*	no	na*/na*	yes
	52	PCNSL	Dx	yes	no	yes/na*	NA	NA	yes
	53	PCNSL	Dx, PCNSL relapse	NA	no	na*/yes	NA	yes/yes	yes (at dg and relapse)
	57	SCNSL	high-risk, CNS relapse	yes	yes	yes/na*	no	yes/na*	Dx no, relapse yes (CNS and systemic)
	63	PCNSL	Dx	no	no	na*/yes	NA	NA	yes
	65	SCNSL	high-risk	NA	yes	na*/na*	NA	NA	no
	66	PCNSL	Dx	yes	no	na*/na*	NA	NA	yes
	67	SCNSL	high-risk	yes	no	na*/na*	NA	NA	no
	68	SCNSL	CNS relapse	NA	NA	NA	no	yes/yes	yes (CNS isolated)
	70	PCNSL	Dx	NA	no	yes/no	NA	NA	yes
	71	PCNSL	Dx	yes	no	yes/yes	NA	NA	yes
	72	PCNSL	Dx	yes	yes	na*/yes	NA	NA	yes
	73	PCNSL	PCNSL relapse	yes	NA	NA	no	na*/no	yes
	74	PCNSL	Dx	NA	no	na* (yes by dPCR)/yes	NA	NA	yes
	75	PCNSL	Dx	NA	no	na*/na*	NA	NA	yes
	76	PCNSL	Dx	yes	no	yes/yes	NA	NA	yes
	77	SCNSL	high-risk	yes	yes	yes/yes	NA	NA	yes (CNS and systemic)
	78	PCNSL	Dx	yes	no	na*/no	NA	NA	yes
	79	PCNSL	Dx	yes	no	na* (yes by dPCR)/yes	NA	NA	yes
	81	PCNSL	Dx	yes	no	no/no	NA	NA	yes
	82	PCNSL	Dx	yes	no	yes/no	NA	NA	yes
	83	SCNSL	high-risk, CNS relapse	yes	yes	na*/no	no	yes/no	Dx no, relapse yes (CNS and systemic)
	84	SCNSL	CNS relapse	yes	NA	NA	yes	na*/no	yes (CNS and systemic)
	85	SCNSL	high-risk	NA	NA	NA	no	no/no	yes (CNS isolated)
	86	PCNSL	Dx	yes	no	yes/no	NA	NA	yes
	88	SCNSL	CNS relapse	NA	NA	NA	no	na*/yes	yes (CNS isolated)
	89	SCNSL	CNS relapse	NA	NA	NA	no	na* (yes by dPCR)/no	no
	90	PCNSL	PCNSL relapse	yes	NA	NA	no	yes/yes	yes
	91	SCNSL	high-risk	yes	yes	na*/no	NA	NA	no
	92	PCNSL	Dx	yes	no	no/no	NA	NA	yes
	93	SCNSL	CNS relapse	yes	NA	NA	yes	na*/no	no
	94	SCNSL	CNS relapse	yes	NA	NA	no	yes/no	yes (CNS and systemic)
	95	SCNSL	CNS relapse	yes	NA	NA	no	yes/yes	yes (CNS isolated)
	96	SCNSL	CNS relapse	NA	NA	NA	no	na*/no	yes (CNS and systemic)
	97	SCNSL	CNS relapse	NA	NA	NA	no	yes/yes	yes (CNS isolated)
	98	PCNSL	PCNSL relapse	yes	NA	NA	no	na*/no	yes
	99	SCNSL	high-risk	NA	yes	yes/yes	NA	NA	no
	100	PCNSL	Dx	NA	no	yes/no	NA	NA	yes
	101	PCNSL	Dx	no	no	na*/na*	NA	NA	yes
	102	SCNSL	high-risk	yes	yes	na*/na*	NA	NA	no
	103	SCNSL	high-risk	na*	yes	na*/no	NA	NA	no
	104	SCNSL	high-risk	yes	yes	yes/no	NA	NA	no
	105	SCNSL	high-risk	yes	no	yes/no	NA	NA	no
	106	PCNSL	Dx	yes	no	na*/no	NA	NA	yes
	107	PCNSL	Dx	yes	no	yes/no	NA	NA	yes
	109	SCNSL	high-risk	no	yes	yes/na*	NA	NA	no
	110	SCNSL	high-risk	yes	no	na*/na*	NA	NA	no
	111	SCNSL	high-risk	yes	yes	na*/na*	NA	NA	no
	112	SCNSL	high-risk	yes	yes	na*/yes	NA	NA	no
	113	SCNSL	CNS relapse	yes	NA	NA	no	na*/yes	yes (CNS and systemic)
	114	SCNSL	CNS relapse	NA	NA	NA	no	na*/na*	no
	115	SCNSL	CNS relapse	yes	NA	NA	no	na* (yes by dPCR)/no	no
	118	SCNSL	high-risk	yes	NA	NA	yes	na*/na*	no
	119	SCNSL	high-risk	yes	yes	na*/yes	NA	NA	yes
	Legend: PCNSL - primary central nervous lymphoma, SCNSL - secondary central nervous lymphoma, Dx - diagnosis, na* NGS not performed due to low amount of cfDNA/gDNA, NA not analyzed

## Sheet: Table S3
	Table S3: Correlation of CNS infiltration confirmed by standard methods with ctDNA presence in CSF among SCNSL patients with sufficient cfDNA for NGS analysis (15/31).
	Patient No.	CNSL group	Reason for CSF testing	CSF-ctDNA presence	CSF gDNA presence (sediment)	CNS involvement confirmed by standard methods
	31	SCNSL	CNS relapse	yes	no	yes (CNS isolated)
	57	SCNSL	high-risk, CNS relapse	Dx yes, relapse yes	na*	Dx no, relapse yes (CNS and systemic)
	68	SCNSL	CNS relapse	yes	yes	yes (CNS isolated)
	77	SCNSL	high-risk	yes	yes	yes (CNS and systemic)
	83	SCNSL	high-risk, CNS relapse	Dx na*, relapse yes	no (Dx and relapse)	Dx no, relapse yes (CNS and systemic)
	85	SCNSL	high-risk	no	no	yes (CNS isolated)
	89	SCNSL	CNS relapse	yes by dPCR	no	no
	94	SCNSL	CNS relapse	yes	no	yes (CNS and systemic)
	95	SCNSL	CNS relapse	yes	yes	yes (CNS isolated)
	97	SCNSL	CNS relapse	yes	yes	yes (CNS isolated)
	99	SCNSL	high-risk	yes	yes	no
	104	SCNSL	high-risk	yes	no	no
	105	SCNSL	high-risk	yes	no	no
	109	SCNSL	high-risk	yes	na*	no
	115	SCNSL	CNS relapse	yes by dPCR	no	no
	Legend: Dx - diagnosis, na* NGS not performed due to low amount of DNA from CSF sediment

## Sheet: Table S4
	Table S4: Comparison of the sensitivity to detect tumor infiltration by flow cytometry (CTCs presence) and cfDNA analysis (ctDNA presence) from CSF and plasma. A graphical representation is provided in Figure 3.
	Patient No.	CNSL group	CTCs detected by FC	FC phenotype	ctDNA in plasma	ctDNA in CSF	tumor DNA in CSF sediment
	31	SCNSL	no	-	no	yes	no
	49	PCNSL	no	-	no	yes	na*
	50	PCNSL	no	-	no	yes	na*
	50#	PCNSL	no	-	no	na*	na*
	52	PCNSL	no	-	no	yes	na*
	53	PCNSL	yes	CD19+20+sKappa+	no	na*	yes
	53#	PCNSL	no	-	NA	yes	yes
	57	SCNSL	no	-	yes	yes	na*
	57#	SCNSL	no	-	no	yes	na*
	63	PCNSL	no	-	no	na*	yes
	65	SCNSL	no	-	yes	na*	na*
	66	PCNSL	inconclusive	two cells CD19+20+sKappa+	no	na*	na*
	67	SCNSL	no	-	no	na*	na*
	68	SCNSL	yes	CD10+19dim20-sKappa+	no	yes	yes
	70	PCNSL	no	-	no	yes	no
	71	PCNSL	yes	CD19+sKappa+	no	yes	yes
	72	PCNSL	yes	CD5dim19+20-23+79b-	yes	na*	yes
	73	PCNSL	no	-	no	na*	no
	74	PCNSL	no	-	no	yes (only dPCR)	yes
	75	PCNSL	no	-	no	na*	na*
	76	PCNSL	no	-	no	yes	yes
	77	SCNSL	yes	CD10+19+20+sLambda+	yes	yes	yes
	78	PCNSL	no	-	no	na*	no
	79	PCNSL	yes	CD10-19dim/-20++DR-sKappa+45++	no	yes (only dPCR)	yes
	81	PCNSL	no	-	no	no	no
	82	PCNSL	yes	CD19+20+sKappa+	no	yes	no
	83	SCNSL	no	-	yes	na*	no
	83#	SCNSL	no	-	no	yes	no
	84	SCNSL	no	-	yes	na*	no
	85	SCNSL	no	-	no	no	no
	86	PCNSL	no	-	no	yes	no
	88	SCNSL	yes	CD5+19+20+23-79b+	no	na*	yes
	89	SCNSL	no	-	no	yes (only dPCR)	no
	90	PCNSL	yes	CD10-19+20+sKappa+	no	yes	yes
	91	SCNSL	no	-	yes	na*	no
	92	PCNSL	yes	CD10-19+20+sLambda+	no	no	no
	93	SCNSL	no	-	yes	na*	no
	94	SCNSL	no	-	no	yes	no
	95	SCNSL	yes	CD10-19+20-sLambda+	no	yes	yes
	96	SCNSL	no	-	no	na*	no
	97	SCNSL	no	-	no	yes	yes
	98	PCNSL	no	-	no	na*	no
	99	SCNSL	no	-	yes	yes	yes
	100	PCNSL	no	-	no	yes	no
	101	PCNSL	no	-	no	na*	na*
	101#	PCNSL	no	-	na*	na*	na*
	102	SCNSL	inconclusive	uncertain clonality of CD10-19+20+ cells	yes	na*	na*
	103	SCNSL	no	-	yes	na*	no
	104	SCNSL	no	-	yes	yes	no
	105	SCNSL	inconclusive	uncertain clonality	no	yes	no
	106	PCNSL	inconclusive	two B-cells of uncertain clonality	no	na*	no
	107	PCNSL	no	-	no	yes	no
	109	SCNSL	no	-	yes	yes	na*
	110	SCNSL	no	-	no	na*	na*
	111	SCNSL	no	-	yes	na*	na*
	112	SCNSL	no	-	yes	na*	yes
	113	SCNSL	yes	CD10+19+20+sLambda+	no	na*	yes
	114	SCNSL	no	-	no	na*	na*
	115	SCNSL	no	-	no	yes (only dPCR)	no
	118	SCNSL	no	-	yes	na*	na*
	119	SCNSL	yes	CD10-/+19+20+sKappa+	yes	na*	yes
	Legend: # follow-up samples, FC - flow cytometry, na* NGS not performed due to low amount of cfDNA/gDNA, NA not analyzed

## Sheet: Table S5
	Table S5: Comparison of the sensitivity to detect tumor infiltration by flow cytometry and CSF-ctDNA analysis restricted to patients who underwent both methods. A graphical representation is provided in Supplementary Figure 3.
	Patient No.	CNSL group	CTCs detected by FC	ctDNA in CSF	tumor DNA in CSF sediment
	31	SCNSL	no	yes	no
	49	PCNSL	no	yes	na*
	50	PCNSL	no	yes	na*
	52	PCNSL	no	yes	na*
	53#	PCNSL	no	yes	yes
	57	SCNSL	no	yes	na*
	57#	SCNSL	no	yes	na*
	68	SCNSL	yes	yes	yes
	70	PCNSL	no	yes	no
	71	PCNSL	yes	yes	yes
	74	PCNSL	no	yes (only dPCR)	yes
	76	PCNSL	no	yes	yes
	77	SCNSL	yes	yes	yes
	79	PCNSL	yes	yes (only dPCR)	yes
	81	PCNSL	no	no	no
	82	PCNSL	yes	yes	no
	83#	SCNSL	no	yes	no
	85	SCNSL	no	no	no
	86	PCNSL	no	yes	no
	89	SCNSL	no	yes (only dPCR)	no
	90	PCNSL	yes	yes	yes
	92	PCNSL	yes	no	no
	94	SCNSL	no	yes	no
	95	SCNSL	yes	yes	yes
	97	SCNSL	no	yes	yes
	99	SCNSL	no	yes	yes
	100	PCNSL	no	yes	no
	104	SCNSL	no	yes	no
	105	SCNSL	inconclusive	yes	no
	107	PCNSL	no	yes	no
	109	SCNSL	no	yes	na*
	115	SCNSL	no	yes (only dPCR)	no
	Legend: # follow-up samples, FC - flow cytometry, na* NGS not performed due to low amount of gDNA

## Sheet: Table S6
	Table S6: Concise table of tumor related aberrations/markers detected in cfDNA and/or gDNA by integrative NGS genomic profiling. Detailed characterization of alterations is available on request.
	Patients		Gene variants (VAF, %)											CNAs and LOHs							IG clonal rearrangements							Translocations
	Patient No.	CNSL group	Gene	HGVSc	HGVSp	Trancsript	Dx FFPE	Dx plasma ctDNA	Dx CSF ctDNA	Dx CSF sediment	FU/relapse ctDNA plasma	FU/relapse ctDNA CSF	FU/relapse sediment	Dx FFPE	Dx plasma ctDNA	Dx CSF ctDNA	Dx CSF sediment	FU/relapse ctDNA plasma	FU/relapse ctDNA CSF	FU/relapse sediment	Dx FFPE	Dx plasma ctDNA	Dx CSF ctDNA	Dx CSF sediment	FU/relapse ctDNA plasma	FU/relapse ctDNA CSF	FU/relapse sediment	Dx FFPE	Dx plasma ctDNA	Dx CSF ctDNA	Dx CSF sediment	FU/relapse ctDNA plasma	FU/relapse ctDNA CSF	FU/relapse sediment
	31	SCNSL	MYD88	c.755T>C	p.Leu252Pro	ENST00000650905	34.1	30	na	na	ND	40.1	ND	gain 6p	gain 6p	na	na	ND	CK	ND	IGK	IGK	na	na	ND	IGK	ND	MYC/IGH	ND	na	na	ND	ND	ND
			KMT2D	c.8894del	p.Asn2965ThrfsTer39	ENST00000301067	ND	ND			ND	33.3	ND	loss 6q	loss 6q
			KMT2D	c.11701C>T	p.Gln3901Ter	ENST00000301067	30.4	36.8			ND	36.6	ND	loss 9p	loss 9p
			MYC	c.286T>C	p.Ser96Pro	ENST00000621592	ND	ND			ND	38.3	ND
			MYC	c.791G>A	p.Ser264Asn	ENST00000621592	ND	ND			ND	33.9	ND
			MYC	c.482C>T	p.Ser161Leu	ENST00000621592	25.1	20.2			ND	ND	ND
			FOXO1	c.404C>G	p.Pro135Arg	ENST00000379561	17.1	16.2			ND	29.6	ND
			P2RY8	c.460G>A	p.Ala154Thr	ENST00000381297	22.2	11.6			ND	40.9	ND
			POT1	c.1894G>T	p.Asp632Tyr	ENST00000357628	ND	ND			ND	10.8	ND
			POT1	c.398T>G	p.Val133Gly	ENST00000357628	ND	ND			ND	8.6	ND
	49	PCNSL	MYD88	c.755T>C	p.Leu252Pro	ENST00000650905	39.3	ND	44.8	na*	na	na	na	CK	ND	CK	na*	na	na	na	IGH	ND	IGH	na*	na	na	na	ND	ND	ND	na*	na	na	na
			PIM1	c.296G>A	p.Gly99Asp	ENST00000373509	44.8	ND	52.5												IGK		IGK
			PIM1	c.466C>T	p.Arg156Trp	ENST00000373509	39.3	ND	45.7												IGL		IGL
	50	PCNSL	MYD88	c.755T>C	p.Leu252Pro	ENST00000650905	na*	ND	62.3	na*	ND	na*	na*	na*	ND	CK	na*	ND	na*	na*	na*	ND	IGK	na*	ND	na*	na*	na*	ND	ND	na*	ND	na*	na*
			PIM1	c.252C>A	p.Cys84Ter	ENST00000373509		ND	47.1		ND
			PIM1	c.550C>T	p.Leu184Phe	ENST00000373509		ND	30.3		ND
			PAX5	c.4G>A	p.Asp2Asn	ENST00000358127		ND	44.8		ND
			KMT2D	c.16295G>A	p.Arg5432Gln	ENST00000301067		ND	48.8		ND
			KMT2D	c.6615_6639del	p.Ala2207HisfsTer49	ENST00000301067		ND	38.1		ND
			IKZF3	c.779C>T	p.Ala260Val	ENST00000346872		ND	26.5		ND
	52	PCNSL	MYD88	c.755T>C	p.Leu252Pro	ENST00000650905	30.1	ND	91.5	na*	na	na	na	LOH 3p	ND	CK	na*	na	na	na	IGH	ND	IGK	na*	na	na	na	ND	ND	ND	na*	na	na	na
			BTG1	c.74T>G	p.Phe25Cys	ENST00000256015	8.9	ND	55					LOH 18q							IGK
			BTG1	c.8C>G	p.Pro3Arg	ENST00000256015	10.3	ND	ND
			CD79A	c.568-2_610del	.	ENST00000221972	6.4	ND	12.8
			EP300	c.1090_1091insTAGT	p.Cys364LeufsTer48	ENST00000263253	12	ND	39.9
			PAX5	c.536A>T	p.Tyr179Phe	ENST00000358127	19	ND	37.1
	53	PCNSL	MYD88	c.755T>C	p.Leu252Pro	ENST00000650905	na	ND	na*	54.4	na	43.6	6.7	na	ND	na*	CK	na	CK	ND	na*	ND	na*	IGH	na	IGH	ND	NA	ND	na*	ND	na	ND	ND
			BCL2	c.351C>G	p.Ser117Arg	ENST00000333681		ND		28.5		21.9	ND											IGK		IGK
			CDKN2A	c.238C>T	p.Arg80Ter	ENST00000304494		ND		61.7		44.1	ND											IGL		IGL
			CDKN2A	c.95_112del	p.Leu32_Leu37del	ENST00000304494		ND		21.9		39.1	ND
			TP53	c.560-1G>T	.	ENST00000269305		ND		ND		44	ND
	57	SCNSL	TNFRSF14	c.278G>T	p.Cys93Phe	ENST00000355716	87	76	79.9	na*	ND	92.4	na*	CK	CK	CK	na*	ND	CK	na*	IGH	IGK	IGK	na*	ND	IGK	na*	BCL2/IGH	BCL2/IGH	BCL2/IGH	na*	ND	BCL2/IGH	na*
			ARID1A	c.3442C>T	p.Gln1148Ter	ENST00000324856	39.8	36.4	38.5		ND	45									IGK
			KMT2A	c.4480-2A>G	.	ENST00000534358	38.6	32.3	39.7		ND	33.3									IGL
			KMT2D	c.6354dup	p.Ala2119ArgfsTer36	ENST00000301067	53.3	49.4	55.1		ND	56.2
			CREBBP	c.4336C>T	p.Arg1446Cys	ENST00000262367	35.2	31.7	35.3		ND	39.6
			TP53	c.722_724del	p.Ser241del	ENST00000269305	43.7	29.1	39.4		ND	34.6
			MEF2B	c.248A>T	p.Asp83Val	ENST00000424583	47.6	32.3	38.3		ND	43.8
			CARD11	c.290T>A	p.Phe97Tyr	ENST00000396946	41.8	34.8	49.6		ND	48.1
			TP53	c.560-2A>C	.	ENST00000269305	ND	ND	ND		ND	45.8
			CARD11	c.552G>C	p.Lys184Asn	ENST00000396946	ND	ND	ND		ND	42.7
	63	PCNSL	EBF1	c.433G>T	p.Asp145Tyr	ENST00000313708	ND	ND	na*	8.6	na	na	na	ND	ND	na*	ND	na	na	na	IGH, IGK	ND	na*	ND	na	na	na	ND	ND	na*	ND	na	na	na
			NOTCH1	c.4148G>T	p.Cys1383Phe	ENST00000651671	ND	ND		19.5
	65	SCNSL	MYD88	c.617C>G	p.Ser206Cys	ENST00000650905	na	43.7	na*	ND	na	na	na	na	CK	na*	inconclusive	na	na	na	na	IGH	na*	inconclusive	na	na	na	na	BCL6/IGH	na*	inconclusive	na	na	na
			TP53	c.772G>A	p.Glu258Lys	ENST00000269305		75.2		ND												IGK
			IKZF3	c.1060G>A	p.Gly354Ser	ENST00000346872		40.5		ND												IGL
			BCL6	c.2005C>T	p.His669Tyr	ENST00000406870		30.2		ND
	66	PCNSL	CD79B	c.671A>C	p.Glu224Ala	ENST00000006750	5.8	ND	na*	na*	na	na	na	ND	ND	na*	na*	na	na	na	IGK	ND	na*	na*	na	na	na	ND	ND	na*	na*	na	na	na
			CD79B	c.590A>G	p.Glu197Gly	ENST00000006750	8.6	ND
	67	SCNSL	TNFRSF14	c.538C>T	p.Gln180Ter	ENST00000355716	23.8	ND	na*	na*	na	na	na	ND	ND	na*	na*	na	na	na	IGK	ND	na*	na*	na	na	na	ND	ND	na*	na*	na	na	na
			ATM	c.998C>T	p.Ser333Phe	ENST00000675843	40.4	ND													IGL
			PTPN11	c.412C>T	p.Arg138Ter	ENST00000351677	7.5	ND
			MGA	c.5902G>A	p.Glu1968Lys	ENST00000703841	7	ND
			MGA	c.5904A>T	p.Glu1968Asp	ENST00000703841	7.1	ND
			CHD2	c.1039G>A	p.Glu347Lys	ENST00000394196	13.4	ND
			XPO1	c.1701C>A	p.Asn567Lys	ENST00000401558	8.1	ND
			MYD88	c.745C>T	p.Gln249Ter	ENST00000650905	6.8	ND
			NFKBIE	c.728A>T	p.Asn243Ile	ENST00000619360	20.8	ND
			UBR5	c.7873C>A	p.Pro2625Thr	ENST00000520539	7.1	ND
			P2RY8	c.397C>T	p.Arg133Cys	ENST00000381297	13.5	ND
	68	SCNSL	KMT2D	c.8936_8937del	p.Leu2979ArgfsTer10	ENST00000301067	na	na	na	na	ND	32.7	29.8	na	na	na	na	ND	CK	CK	na	na	na	na	ND	IGK	IGK	na	na	na	na	ND	IGH/BCL2	IGH/BCL2
			KMT2D	c.7900C>T	p.Gln2634Ter	ENST00000301067					ND	63.3	64.4													IGL	IGL
			BTG1	c.428T>A	p.Val143Glu	ENST00000256015					ND	48.5	44.7
			BTG1	c.425T>G	p.Met142Arg	ENST00000256015					ND	47.2	45
			BTG1	c.362T>C	p.Ile121Thr	ENST00000256015					ND	47.2	46.3
			BTG1	c.90dup	p.Leu31AlafsTer23	ENST00000256015					ND	38.2	43.8
			BTG1	c.85A>C	p.Lys29Gln	ENST00000256015					ND	34.3	43.4
			CREBBP	c.2177_2184del	p.Pro726LeufsTer103	ENST00000262367					ND	45.8	39.6
			BCL2	c.13G>C	p.Gly5Arg	ENST00000333681					ND	39.8	40.3
			ASXL1	c.1534C>T	p.Gln512Ter	ENST00000375687					32.1	3,6#	2,3#
			EP300	c.3610T>G	p.Cys1204Gly	ENST00000263253					ND	47.3	43.6
			BCL2	c.392C>T	p.Ala131Val	ENST00000333681					ND	36.1	44
			BCL2	c.338C>T	p.Ala113Val	ENST00000333681					ND	38.3	44.8
			BCL2	c.323A>G	p.Tyr108Cys	ENST00000333681					ND	47.6	46
			BCL2	c.179C>T	p.Ala60Val	ENST00000333681					ND	37.4	51.1
			BCL2	c.97G>A	p.Gly33Arg	ENST00000333681					ND	34	42.3
			NOTCH2	c.4699C>T	p.Arg1567Trp	ENST00000256646					ND	43.6	44.4
	70	PCNSL	MYD88	c.755T>C	p.Leu252Pro	ENST00000650905	na	ND	29.8	ND	na	na	na	na	ND	CK	ND	na	na	na	na	ND	IGH	ND	na	na	na	na	ND	ND	ND	na	na	na
			CD79B	c.587A>G	p.Tyr196Cys	ENST00000006750		ND	63.5	ND													IGK
			PIM1	c.83G>A	p.Gly28Asp	ENST00000373509		ND	28.7	ND													IGL
			PIM1	c.111G>C	p.Gln37His	ENST00000373509		ND	43.7	ND
			PIM1	c.244A>G	p.Asn82Asp	ENST00000373509		ND	62.5	ND
			BTG1	c.108G>C	p.Gln36His	ENST00000256015		ND	40.3	ND
			CARD11	c.645G>T	p.Lys215Asn	ENST00000396946		ND	27.4	ND
			MYC	c.1150G>A	p.Glu384Lys	ENST00000621592		ND	36.1	ND
			NOTCH1	c.3374C>T	p.Ala1125Val	ENST00000651671		ND	45.2	ND
	71	PCNSL	MYD88	c.755T>C	p.Leu252Pro	ENST00000650905	10.4	ND	ND	6.7	na	na	na	gain 9p	ND	ND	ND	na	na	na	IGH	ND	ND	ND	na	na	na	PDCD1LG2/IGH	ND	PDCD1LG2/IGH	PDCD1LG2/IGH	na	na	na
			CD79B	c.587A>C	p.Tyr196Ser	ENST00000006750	36.9	ND	6.3	11.2				LOH 17q							IGK
			ETV6	c.33+1G>A	.	ENST00000396373	29.7	ND	ND	14.8
			JAK3	c.1645C>T	p.Arg549Ter	ENST00000458235	12.5	ND	ND	6.1
			PIM1	c.115C>T	p.Gln39Ter	ENST00000373509	10.7	ND	5.1	ND
			PIM1	c.159C>G	p.Tyr53Ter	ENST00000373509	17.2	ND	5.6	ND
			PIM1	c.4C>T	p.Leu2Phe	ENST00000373509	23.3	ND	ND	10
			PIM1	c.50G>A	p.Cys17Tyr	ENST00000373509	10.7	ND	ND	6.5
			PIM1	c.72del	p.Lys24AsnfsTer70	ENST00000373509	10.2	ND	ND	6.5
			PIM1	c.373C>T	p.Pro125Ser	ENST00000373509	12	ND	ND	5.4
			PIM1	c.403G>A	p.Glu135Lys	ENST00000373509	10.9	ND	ND	5.1
			PIM1	c.550C>G	p.Leu184Val	ENST00000373509	12.9	ND	ND	6.2
	72	PCNSL	RB1	c.24A>C	p.Lys8Asn	ENST00000267163	ND	5.6	na*	ND	na	na	na	ND	ND	na*	ND	na	na	na	IGH	IGK	na*	ND	na	na	na	ND	ND	na*	ND	na	na	na
			NSD2	c.3295G>A	p.Glu1099Lys	ENST00000382895	ND	5.7		ND											IGK	IGL
			NOTCH2	c.3G>A	p.Met1?	ENST00000256646	ND	ND		7.4											IGL
			FOXO1	c.319T>C	p.Cys107Arg	ENST00000379561	ND	ND		40.4
	73	PCNSL	ETV6	c.33+1G>A	.	ENST00000396373	18.8	na	na	na	ND	na*	ND	loss 6q	na	na	na	ND	na*	ND	IGH	na	na	na	ND	na*	ND	ND	na	na	na	ND	na*	ND
			KMT2D	c.16295G>A	p.Arg5432Gln	ENST00000301067	17.1				ND		ND	gain 19q
			KMT2D	c.13090C>T	p.Gln4364Ter	ENST00000301067	18.5				ND		ND	loss X
			BTG1	c.427G>A	p.Val143Ile	ENST00000256015	19.7				ND		ND
			BTG1	c.181C>T	p.Pro61Ser	ENST00000256015	16.7				ND		ND
			BTG1	c.139C>G	p.Leu47Val	ENST00000256015	19.8				ND		ND
			PLCG2	c.1174C>T	p.His392Tyr	ENST00000564138	21.8				ND		ND
			CD79B	c.586T>C	p.Tyr196His	ENST00000006750	28.4				ND		ND
			CD79B	c.551A>C	p.Asp184Ala	ENST00000006750	26.6				ND		ND
			ASXL1	c.2254dup	p.Ala752GlyfsTer22	ENST00000375687	20.2				ND		ND
			EP300	c.4342T>G	p.Phe1448Val	ENST00000263253	20.6				ND		ND
			MYD88	c.755T>C	p.Leu252Pro	ENST00000650905	21.9				ND		ND
			PIM1	c.3G>A	p.Met1?	ENST00000373509	17.2				ND		ND
			PIM1	c.58C>G	p.Leu20Val	ENST00000373509	17.7				ND		ND
			PIM1	c.88G>T	p.Glu30Ter	ENST00000373509	15				ND		ND
			PIM1	c.111G>C	p.Gln37His	ENST00000373509	19.8				ND		ND
			PIM1	c.117_124del	p.Gln39HisfsTer41	ENST00000373509	12.2				ND		ND
			PIM1	c.128_131del	p.Leu43ArgfsTer50	ENST00000373509	13.5				ND		ND
			PIM1	c.134_137del	p.Gly45AlafsTer48	ENST00000373509	13.1				ND		ND
			PIM1	c.208G>C	p.Glu70Gln	ENST00000373509	16.6				ND		ND
			PIM1	c.240+1G>C	.	ENST00000373509	17.5				ND		ND
			PIM1	c.241-1G>A	.	ENST00000373509	24.5				ND		ND
			PIM1	c.284_300del	p.Lys95IlefsTer5	ENST00000373509	11.6				ND		ND
			PIM1	c.372_383del	p.Glu124_Gln127del	ENST00000373509	14.3				ND		ND
	74	PCNSL	XPO1	c.2675C>A	p.Thr892Lys	ENST00000401558	na	ND	na*	12.6	na	na	na	na	ND	na*	ND	na	na	na	na	ND	na*	ND	na	na	na	na	ND	na*	ND	na	na	na
			BRAF	c.211G>T	p.Glu71Ter	ENST00000496384		ND	na*	5.4
	75	PCNSL	no variant				na	ND	na*	na*	na	na	na	na	ND	na*	na*	na	na	na	na	ND	na*	na*	na	na	na	na	ND	na*	na*	na	na	na
	76	PCNSL	ETV6	c.1114G>T	p.Asp372Tyr	ENST00000396373	30.4	ND	ND	ND	na	na	na	CK	ND	ND	ND	na	na	na	IGH	ND	IGH	IGH	na	na	na	ND	ND	ND	ND	na	na	na
			CD79A	c.611G>A	p.Arg204Gln	ENST00000221972	34.2	ND	17.8	6.8											IGK			IGK
			CXCR4	c.16-678G>C		ENST00000241393	35.5	ND	ND	ND
			MYD88	c.755T>C	p.Leu252Pro	ENST00000650905	32.9	ND	20.3	9.5
			PIM1	c.83G>A	p.Gly28Asp	ENST00000373509	47.9	ND	ND	ND
			CARD11	c.1864_1866del	p.Ser622del	ENST00000396946	27.1	ND	ND	ND
			CARD11	c.1169A>G	p.Gln390Arg	ENST00000396946	33.6	ND	ND	15.5
			ZMYM3	c.3994C>A	p.Leu1332Ile	ENST00000314425	73.3	ND	ND	ND
			ATM	c.7780C>A	p.Leu2594Ile	ENST00000278616	ND	ND	19.2	ND
	77	SCNSL	TP53	c.659A>G	p.Tyr220Cys	ENST00000269305	53.2	45.5	41.8	44.8	na	na	na	CK	CK	CK	CK	na	na	na	IGH	IGH	IGH	IGH	na	na	na	ND	ND	ND	ND	na	na	na
			TP53	c.469G>T	p.Val157Phe	ENST00000269305	39.6	35.9	37.5	52.5											IGK	IGK	IGK	IGK
																					IGL	IGL	IGL	IGL
	78	PCNSL	MYD88	c.755T>C	p.Leu252Pro	ENST00000650905	29.1	ND	na*	ND	na	na	na	CK	ND	na*	ND	na	na	na	ND	ND	na*	ND	na	na	na	ND	ND	na*	ND	na	na	na
			CD79A	c.568-2_610del	.	ENST00000221972	21.2	ND		ND
			BTG1	c.80G>T	p.Arg27Leu	ENST00000256015	30.2	ND		ND
	79	PCNSL	ETV6	c.33+1G>A	.	ENST00000396373	89.3	ND	na*	71.5	na	na	na	CK	ND	na*	CK	na	na	na	IGK	ND	na*	IGH	na	na	na	ND	ND	na*	ND	na	na	na
			KMT2D	c.15787del	p.Val5263CysfsTer12	ENST00000301067	ND	ND		20														IGK
			KMT2D	c.4669C>T	p.Gln1557Ter	ENST00000301067	59.9	ND		42.8
			PLCG2	c.707C>T	p.Pro236Leu	ENST00000564138	45	ND		46.5
			BCL2	c.256C>T	p.Leu86Phe	ENST00000333681	15.9	ND		28.2
			MEF2B	c.612_634dup	p.Pro212ArgfsTer19	ENST00000424583	35.4	ND		42.3
			MYD88	c.755T>C	p.Leu252Pro	ENST00000650905	42.9	ND		27.4
			PAX5	c.1126G>A	p.Ala376Thr	ENST00000358127	ND	ND		5.1
			CD79A	c.568-2_610del	.	ENST00000221972	28.9	ND		26.9
			KMT2D	c.4584-1G>A	.	ENST00000301067	31	ND		ND
	81	PCNSL	MYD88	c.755T>C	p.Leu252Pro	ENST00000650905	43.3	ND	ND	ND	na	na	na	CK	ND	ND	ND	na	na	na	IGH	ND	ND	ND	na	na	na	ND	ND	ND	ND	na	na	na
			ETV6	c.33+1G>T	.	ENST00000396373	17.1	ND	ND	ND											IGK
			KMT2D	c.13249C>T	p.Gln4417Ter	ENST00000301067	35	ND	ND	ND											IGL
			FOXO1	c.476C>T	p.Ala159Val	ENST00000379561	44.5	ND	ND	ND
			PIM1	c.589G>A	p.Val197Ile	ENST00000373509	41.7	ND	ND	ND
	82	PCNSL	MYD88	c.755T>C	p.Leu252Pro	ENST00000650905	20.3	ND	47.9	ND	na	na	na	CK	ND	CK	ND	na	na	na	IGH	ND	IGH	ND	na	na	na	ND	ND	ND	ND	na	na	na
			KMT2D	c.15309_15313del	p.Ser5103ArgfsTer33	ENST00000301067	16.4	ND	43.9	ND											IGK		IGK
			BTG1	c.108G>C	p.Gln36His	ENST00000256015	16.3	ND	27.6	ND
			BTG1	c.90_96del	p.Leu31AlafsTer47	ENST00000256015	15.9	ND	27.6	ND
			PIM1	c.28_29delinsCT	p.Ala10Leu	ENST00000373509	19.8	ND	48.6	ND
			PIM1	c.72G>C	p.Lys24Asn	ENST00000373509	18.1	ND	44.3	ND
			PIM1	c.76G>A	p.Ala26Thr	ENST00000373509	18.2	ND	44.2	ND
			PIM1	c.97C>A	p.Pro33Thr	ENST00000373509	18.1	ND	70.3	ND
			PIM1	c.143G>T	p.Gly48Val	ENST00000373509	21.8	ND	69.5	ND
			PIM1	c.302C>T	p.Ser101Phe	ENST00000373509	23.8	ND	76	ND
			PIM1	c.418C>T	p.Gln140Ter	ENST00000373509	27.2	ND	70.5	ND
			PIM1	c.437G>T	p.Ser146Ile	ENST00000373509	28.3	ND	68.2	ND
			PIM1	c.550C>T	p.Leu184Phe	ENST00000373509	23.3	ND	77.7	ND
			PIM1	c.577C>T	p.Leu193Phe	ENST00000373509	20.5	ND	76.9	ND
			PRDM1	c.291+1G>A	.	ENST00000369096	19.1	ND	ND	ND
			PRDM1	c.1348C>T	p.Leu450Phe	ENST00000369096	61	ND	ND	ND
	83	SCNSL	EGR2	c.1283del	p.Ser428ThrfsTer107	ENST00000242480	13	8.5	na*	ND	ND	26.2	ND	LOH 1q	ND	na*	ND	ND	ND	ND	IGH	IGH	na*	ND	ND	IGH	ND	ND	ND	na*	ND	ND	ND	ND
			EGR2	c.234C>G	p.Ser78Arg	ENST00000242480	13.4	9.7		ND	ND	ND	ND	gain 6p							IGK	IGK
			EP300	c.1846G>A	p.Glu616Lys	ENST00000263253	16.7	9.5		ND	ND	36.8	ND	LOH 6q
			PIM1	c.83G>A	p.Gly28Asp	ENST00000373509	13.1	9.7		ND	ND	ND	ND	LOH 16q
			PIM1	c.607+2_607+16del	.	ENST00000373509	ND	8		ND	ND	ND	ND
			CREBBP	c.4303G>A	p.Asp1435Asn	ENST00000262367	12.7	ND		ND	ND	ND	ND
	84	SCNSL	CD79B	c.586T>A	p.Tyr196Asn	ENST00000006750	41	na	na	na	6.4	na*	ND	CK	na	na	na	LOH 9	na*	ND	IGH	na	na	na	IGH	na*	ND	BL6/IGH	na	na	na	BL6/IGH	na*	ND
			CD79B	c.479G>T	p.Gly160Val	ENST00000006750	46.9				6.9		ND	ano				del Y			IGK				IGK
			ASXL1	c.173C>T	p.Ala58Val	ENST00000375687	42.9				6.2		ND	ne							IGL				IGL
			BCL6	c.1921C>A	p.His641Asn	ENST00000406870	34.9				14.2		ND
			BTG1	c.128G>A	p.Ser43Asn	ENST00000256015	42				ND		ND
			RB1	c.1814+1G>A	.	ENST00000267163	7.4				ND		ND
			CD79B	c.457C>T	p.Gln153Ter	ENST00000006750	39.5				ND		ND
	85	SCNSL	no variant				na	na	na	na	ND	ND	ND	na	na	na	na	ND	ND	ND	na	na	na	na	ND	ND	ND	na	na	na	na	ND	ND	ND
	86	PCNSL	MYD88	c.755T>C	p.Leu252Pro	ENST00000650905	38.2	ND	46.2	ND	na	na	na	CK	ND	CK	ND	na	na	na	IGH	ND	ND	ND	na	na	na	BL6/IGH	ND	BL6/IGH	ND	na	na	na
			CD79B	c.586T>C	p.Tyr196His	ENST00000006750	45.2	ND	25.8	ND											IGK
			ETV6	c.68_74del	p.Pro23ArgfsTer42	ENST00000396373	28.4	ND	16.7	ND
			XPO1	c.848T>G	p.Phe283Cys	ENST00000401558	37.2	ND	29.1	ND
			PIM1	c.3G>A	p.Met1?	ENST00000373509	ND	ND	49.8	ND
			PIM1	c.21C>G	p.Asn7Lys	ENST00000373509	ND	ND	58.7	ND
			PIM1	c.88G>T	p.Glu30Ter	ENST00000373509	ND	ND	23.6	ND
			PIM1	c.187C>T	p.Pro63Ser	ENST00000373509	ND	ND	23.7	ND
			PIM1	c.376G>A	p.Val126Met	ENST00000373509	58.7	ND	27.4	ND
			PIM1	c.529C>T	p.Leu177Phe	ENST00000373509	49.6	ND	30.2	ND
			PIM1	c.550C>G	p.Leu184Val	ENST00000373509	51.4	ND	30.9	ND
			PIM1	c.650G>C	p.Arg217Pro	ENST00000373509	ND	ND	9.8	ND
			ETV6	c.26G>A	p.Ser9Asn	ENST00000396373	35.3	ND	ND	ND
			PIM1	c.208G>A	p.Glu70Lys	ENST00000373509	53.8	ND	ND	ND
			PIM1	c.290G>C	p.Ser97Thr	ENST00000373509	60.8	ND	ND	ND
			PIM1	c.451G>A	p.Val151Met	ENST00000373509	52.7	ND	ND	ND
			PIM1	c.568G>A	p.Gly190Arg	ENST00000373509	39.5	ND	ND	ND
	88	SCNSL	EGR2	c.1225C>T	p.Arg409Trp	ENST00000242480	na	na	na	na	ND	na*	43.6	na	na	na	na	ND	na*	CK	na	na	na	na	ND	na*	IGH	na	na	na	na	ND	na*	CCND1/IGH
			KMT2D	c.11893C>T	p.Gln3965Ter	ENST00000301067							69.3													na*	IGK
	89	SCNSL	no variant				na	na	na	na	ND	na*	ND	na	na	na	na	ND	na*	ND	na	na	na	na	ND	na*	ND	na	na	na	na	ND	na*	ND
	90	PCNSL	ETV6	c.33+1G>A	.	ENST00000396373	38.2	na	na	na	ND	31.2	20.3	CK	na	na	na	ND	CK	CK	IGH	na	na	na	ND	IGH	IGH	ND	na	na	na	ND	ND	ND
			KMT2D	c.11566C>T	p.Gln3856Ter	ENST00000301067	27.2				ND	ND	ND								IGK					IGK	IGK
			KMT2D	c.2290C>T	p.Gln764Ter	ENST00000301067	31.6				ND	30.6	12.5
			IKZF3	c.392A>G	p.Asn131Ser	ENST00000346872	31				ND	44.7	13.6
			IKZF3	c.293A>G	p.Asn98Ser	ENST00000346872	40.7				ND	35.5	14.6
			IKZF3	c.230T>C	p.Met77Thr	ENST00000346872	39.6				ND	25.9	14.5
			TCF3	c.1495C>T	p.Arg499Trp	ENST00000262965	76.7				ND	46.3	ND
			MYD88	c.755T>C	p.Leu252Pro	ENST00000650905	29.3				ND	36	13.6
			PIM1	c.29C>T	p.Ala10Val	ENST00000373509	28				ND	ND	ND
			PIM1	c.88G>A	p.Glu30Lys	ENST00000373509	22.7				ND	36.4	12.3
			PIM1	c.94G>T	p.Glu32Ter	ENST00000373509	24.1				ND	37.3	11.4
			PIM1	c.137G>A	p.Ser46Asn	ENST00000373509	26.5				ND	39.3	12.8
			PIM1	c.218G>A	p.Arg73Gln	ENST00000373509	25.7				ND	ND	ND
			PIM1	c.237G>C	p.Glu79Asp	ENST00000373509	25.5				ND	ND	ND
			PIM1	c.286G>A	p.Val96Met	ENST00000373509	30.5				ND	39.6	18
			FOXO1	c.608G>T	p.Ser203Ile	ENST00000379561	ND				ND	43.2	12.9
			MGA	c.5878C>A	p.Leu1960Ile	ENST00000219905	ND				ND	7.3	ND
			PIM1	c.290G>A	p.Ser97Asn	ENST00000373509	ND				ND	35.3	12.8
			PIM1	c.490del	p.Leu164SerfsTer110	ENST00000373509	ND				ND	44.7	12.8
			PAX5	c.46G>A	p.Gly16Arg	ENST00000358127	ND				ND	ND	12.8
	91	SCNSL	EGR2	c.1171A>T	p.Thr391Ser	ENST00000242480	ND	ND	25.9	ND	na	na	na	CK	CK	na*	ND	na	na	na	IGH	IGH	na*	ND	na	na	na	ND	ND	na*	ND	na	na	na
			EGR2	c.1149C>A	p.Asp383Glu	ENST00000242480	ND	ND	21	ND											IGK	IGK
			UBR5	c.6794G>A	p.Arg2265Gln	ENST00000520539	ND	ND	11.5	ND
			JAK2	c.798C>A	p.Tyr266Ter	ENST00000381652	ND	ND	29.9	ND
			ETV6	c.33+1G>A	.	ENST00000396373	19.6	50.8	ND	ND
			IKZF3	c.804C>G	p.Ser268Arg	ENST00000346872	9.4	14	ND	ND
			CD79B	c.587A>G	p.Tyr196Cys	ENST00000006750	14.2	28.3	ND	ND
			MYD88	c.755T>C	p.Leu252Pro	ENST00000650905	22.1	66.2	ND	ND
			PIM1	c.4C>T	p.Leu2Phe	ENST00000373509	9.4	29.8	ND	ND
			PIM1	c.68C>T	p.Thr23Ile	ENST00000373509	8.6	28.8	ND	ND
			PIM1	c.83G>A	p.Gly28Asp	ENST00000373509	10	19.3	ND	ND
			PIM1	c.352C>G	p.Leu118Val	ENST00000373509	ND	25.9	ND	ND
			PIM1	c.403G>A	p.Glu135Lys	ENST00000373509	ND	7.7	ND	ND
			PRDM1	c.291+2T>G	.	ENST00000369096	11.6	29.3	ND	ND
	92	PCNSL	ID3	c.190C>T	p.Leu64Phe	ENST00000374561	44.9	ND	ND	ND	na	na	na	CK	ND	ND	ND	na	na	na	IGH	ND	ND	ND	na	na	na	ND	ND	ND	ND	na	na	na
			ETV6	c.26G>C	p.Ser9Thr	ENST00000396373	24.9	ND	ND	ND											IGK
			ETV6	c.33G>C	p.Lys11Asn	ENST00000396373	24.6	ND	ND	ND
			ETV6	c.1102T>C	p.Phe368Leu	ENST00000396373	56.2	ND	ND	ND
			KMT2D	c.8743C>T	p.Arg2915Ter	ENST00000301067	30	ND	ND	ND
			BTG1	c.49G>A	p.Ala17Thr	ENST00000256015	47	ND	ND	ND
			CD79B	c.586T>C	p.Tyr196His	ENST00000006750	44.9	ND	ND	ND
			BCL2	c.429C>G	p.Asn143Lys	ENST00000333681	60	ND	ND	ND
			MYD88	c.389A>C	p.Gln130Pro	ENST00000650905	39.3	ND	ND	ND
			PIM1	c.88G>C	p.Glu30Gln	ENST00000373509	35.2	ND	ND	ND
			PIM1	c.190-1G>A	.	ENST00000373509	47.3	ND	ND	ND
			PIM1	c.233G>A	p.Gly78Glu	ENST00000373509	39.2	ND	ND	ND
			PIM1	c.385C>G	p.Leu129Val	ENST00000373509	31.4	ND	ND	ND
			PIM1	c.411_437dup	p.Arg145_Ser146insArgAlaLeuGlnGluGluLeuAlaArg	ENST00000373509	20.9	ND	ND	ND
			PIM1	c.438C>A	p.Ser146Arg	ENST00000373509	18.1	ND	ND	ND
			PIM1	c.607+1G>A	.	ENST00000373509	41.6	ND	ND	ND
			PRDM1	c.1588C>T	p.Gln530Ter	ENST00000369096	75.7	ND	ND	ND
			CDKN2A	c.238C>T	p.Arg80Ter	ENST00000304494	85.7	ND	ND	ND
	93	SCNSL	BTG1	c.83C>T	p.Thr28Ile	ENST00000256015	24.1	na	na	na	26	na*	ND	CK	na	na	na	CK	na*	ND	IGH	na	na	na	IGH	na*	ND	ND	na	na	na	ND	na*	ND
			CREBBP	c.4463C>T	p.Pro1488Leu	ENST00000262367	41.5				15.2		ND								IGK				IGK
			CD79B	c.586T>A	p.Tyr196Asn	ENST00000006750	34.5				22.5		ND
			MYD88	c.755T>C	p.Leu252Pro	ENST00000650905	42.2				37.7		ND
			PIM1	c.241C>T	p.Pro81Ser	ENST00000373509	25.8				26.3		ND
			PIM1	c.379C>T	p.Gln127Ter	ENST00000373509	29.3				24.6		ND
	94	SCNSL	MYD88	c.755T>C	p.Leu252Pro	ENST00000650905	58.8	na	na	na	ND	37.6	ND	CK	na	na	na	ND	CK	ND	IGH	na	na	na	ND	IGH	ND	ND	na	na	na	ND	ND	ND
			SETD2	c.5602_5603insTGTCA	p.Ala1868ValfsTer11	ENST00000409792	ND				ND	61.2	ND								IGL					IGL
			NSD2	c.716T>A	p.Met239Lys	ENST00000508803	ND				ND	11.1	ND
			NSD2	c.718G>T	p.Val240Phe	ENST00000508803	ND				ND	11.3	ND
			EZH2	c.944A>G	p.Asn315Ser	ENST00000320356	ND				ND	10.4	ND
			EZH2	c.663T>G	p.Asp221Glu	ENST00000320356	ND				ND	11	ND
			JAK2	c.2057A>T	p.Asp686Val	ENST00000381652	ND				ND	5.3	ND
			ID3	c.309G>C	p.Glu103Asp	ENST00000374561	87.1				ND	ND	ND
			PTEN	c.29G>A	p.Ser10Asn	ENST00000371953	47.9				ND	ND	ND
			PIM1	c.577C>T	p.Leu193Phe	ENST00000373509	42.7				ND	ND	ND
	95	SCNSL	ID3	c.114_142dup	p.Tyr48Ter	ENST00000374561	ND	na	na	na	ND	30.7	22.8	ND	na	na	na	ND	gain1q	gain1q	IGH	na	na	na	ND	IGH	IGH	MYC/IGH	na	na	na	ND	MYC/IGH	MYC/IGH
			ID3	c.141C>A	p.Cys47Ter	ENST00000374561	ND				ND	42.2	42.2								IGK					IGK	IGK	AK2/MYC					AK2/MYC	AK2/MYC
			ID3	c.241C>T	p.Gln81Ter	ENST00000374561	6.2				ND	ND	ND								IGL					IGL	IGL
			ID3	c.209T>C	p.Leu70Pro	ENST00000374561	19.1				ND	ND	ND
			ID3	c.166C>G	p.Pro56Ala	ENST00000374561	20.9				ND	ND	ND
			PTEN	c.389G>A	p.Arg130Gln	ENST00000371953	16.9				ND	41	42.4
			MYC	c.219_220delinsTT	p.Pro74Ser	ENST00000621592	ND				ND	50.4	51
			MYC	c.255C>G	p.Cys85Trp	ENST00000621592	37.9				ND	49.6	50.5
	96	SCNSL	no variant				na	na	na	na	ND	na*	ND	na	na	na	na	ND	na*	ND	na	na	na	na	ND	na*	ND	na	na	na	na	ND	na*	ND
	97	SCNSL	TP53	c.481G>A	p.Ala161Thr	ENST00000269305	na	na	na	na	ND	98.9	11.5	na	na	na	na	ND	CK	CK	na	na	na	na	ND	IGH	IGH	na	na	na	na	ND	MYC/IGH	MYC/IGH
			MYC	c.22G>T	p.Glu8Ter	ENST00000621592					ND	25	7.5													IGK	IGK
			MYC	c.72C>G	p.Asn24Lys	ENST00000621592					ND	51.8	8.4
			MYC	c.218C>A	p.Thr73Asn	ENST00000621592					ND	47.7	6.8
			MYC	c.489G>C	p.Lys163Asn	ENST00000621592					ND	55.6	5.8
			MYC	c.572T>C	p.Leu191Ser	ENST00000621592					ND	4,8#	5.4
	98	PCNSL	ETV6	c.33+1G>A	.	ENST00000396373	44.7	na	na	na	ND	na*	ND	CK	na	na	na	ND	na*	ND	IGK	na	na	na	ND	na*	ND	ND	na	na	na	ND	na*	ND
			KMT2D	c.4358A>G	p.His1453Arg	ENST00000301067	46.2				ND		ND
			BTG1	c.138G>C	p.Glu46Asp	ENST00000256015	46.3				ND		ND
			MGA	c.2728C>T	p.Arg910Ter	ENST00000703841	43.3				ND		ND
			CD79B	c.586T>A	p.Tyr196Asn	ENST00000006750	15.3				ND		ND
			MEF2B	c.220G>A	p.Glu74Lys	ENST00000424583	93.1				ND		ND
			EP300	c.104_107del	p.Ser35TyrfsTer12	ENST00000263253	12.8				ND		ND
			MYD88	c.755T>C	p.Leu252Pro	ENST00000650905	44.1				ND		ND
			PIM1	c.3G>A	p.Met1?	ENST00000373509	15.9				ND		ND
			PIM1	c.83G>A	p.Gly28Asp	ENST00000373509	41.1				ND		ND
			PIM1	c.138C>A	p.Ser46Arg	ENST00000373509	41.9				ND		ND
			PIM1	c.454C>G	p.Leu152Val	ENST00000373509	48.2				ND		ND
			JAK2	c.514C>A	p.His172Asn	ENST00000381652	41.8				ND		ND
	99	SCNSL	ARID1A	c.2581G>T	p.Ala861Ser	ENST00000324856	na	ND	ND	5.8	na	na	na	na	ND	na*	ND	na	na	na	na	IGK	IGK	ND	na	na	na	na	ND	na*	ND	na	na	na
			SH2B3	c.55C>A	p.Pro19Thr	ENST00000341259		ND	ND	9.8												IGH
			BCL6	c.2032C>T	p.Arg678Cys	ENST00000406870		ND	ND	5.3
			PTPN11	c.179G>T	p.Gly60Val	ENST00000351677		16.4	ND	ND
			TCF3	c.1011_1014+7del	.	ENST00000262965		10.4	ND	ND
			TCF3	c.340_341del	p.Asp114ArgfsTer77	ENST00000262965		10.6	ND	ND
	100	PCNSL	KMT2D	c.2115dup	p.Pro706ThrfsTer25	ENST00000301067	na	ND	49.2	ND	na	na	na	na	ND	CK	ND	na	na	na	na	ND	IGK	ND	na	na	na	na	ND	ND	ND	na	na	na
			FOXO1	c.578G>A	p.Ser193Asn	ENST00000379561		ND	34.9	ND
			CD79B	c.587A>C	p.Tyr196Ser	ENST00000006750		ND	50.7	ND
			MYD88	c.755T>C	p.Leu252Pro	ENST00000650905		ND	69.5	2,1#
			PIM1	c.176C>G	p.Ser59Cys	ENST00000373509		ND	27.4	ND
			PIM1	c.224C>T	p.Ser75Phe	ENST00000373509		ND	51.4	ND
			PIM1	c.238C>G	p.Leu80Val	ENST00000373509		ND	41	ND
			PIM1	c.241C>G	p.Pro81Ala	ENST00000373509		ND	61.2	ND
			PIM1	c.290G>A	p.Ser97Asn	ENST00000373509		ND	69	ND
			PIM1	c.373C>G	p.Pro125Ala	ENST00000373509		ND	21	ND
			PIM1	c.379C>T	p.Gln127Ter	ENST00000373509		ND	32.2	ND
			PIM1	c.482G>A	p.Cys161Tyr	ENST00000373509		ND	49.8	ND
			PIM1	c.490C>T	p.Leu164Phe	ENST00000373509		ND	46.8	ND
			PIM1	c.497G>T	p.Arg166Leu	ENST00000373509		ND	25.7	ND
			PIM1	c.543G>C	p.Glu181Asp	ENST00000373509		ND	48.1	ND
			PIM1	c.550C>T	p.Leu184Phe	ENST00000373509		ND	47	ND
			JAK2	c.2638G>A	p.Ala880Thr	ENST00000381652		ND	61.5	ND
			NOTCH1	c.2947A>C	p.Asn983His	ENST00000651671		ND	64.2	ND
			P2RY8	c.184A>G	p.Met62Val	ENST00000381297		ND	97.2	ND
	101	PCNSL	no variant				ND	ND	na*	na*	na*	na*	na*	ND	ND	na*	na*	na*	na*	na*	ND	ND	na*	na*	na*	na*	na*	ND	ND	na*	na*	na*	na*	na*
	102	SCNSL	SF3B1	c.1986C>G	p.His662Gln	ENST00000335508	1,1#	28.4	na*	na*	na	na	na	gain 13q	ND	na*	na*	na	na	na	IGH	ND	na*	na*	na	na	na	ND	ND	na*	na*	na	na	na
			CD79B	c.587A>C	p.Tyr196Ser	ENST00000006750	19.8	ND													IGK
			EP300	c.4184T>A	p.Ile1395Lys	ENST00000263253	17.4	ND
			MYD88	c.755T>C	p.Leu252Pro	ENST00000650905	9	ND
			PIM1	c.72G>C	p.Lys24Asn	ENST00000373509	20.3	ND
			PIM1	c.111G>C	p.Gln37His	ENST00000373509	9.1	ND
			PRDM1	c.721A>T	p.Lys241Ter	ENST00000369096	8.7	ND
	103	SCNSL	BCL6	c.703G>T	p.Ala235Ser	ENST00000406870	na*	ND	na*	5.9	na	na	na	na*	CK	na*	ND	na	na	na	na*	IGH	na*	ND	na	na	na	na*	BCL2/IGH	na*	ND	na	na	na
			CREBBP	c.1324C>T	p.Gln442Ter	ENST00000262367		15.8		ND												IGK
			TP53	c.613T>C	p.Tyr205His	ENST00000269305		19.2		ND												IGL
			MYC	c.218_219delinsTA	p.Thr73Ile	ENST00000621592		12.8		ND
	104	SCNSL	KMT2D	c.414del	p.His139ThrfsTer69	ENST00000301067	30.9	45.3	29.7	ND	na	na	na	CK	CK	na*	ND	na	na	na	IGK	IGK	IGK	ND	na	na	na	BCL2/IGH	BCL2/IGH	BCL2/IGH	ND	na	na	na
			PTPN11	c.802G>T	p.Gly268Cys	ENST00000351677	ND	ND	11	ND											IGH	IGH
			MGA	c.6553del	p.Glu2185LysfsTer43	ENST00000703841	ND	ND	7.6	ND
			EP300	c.4312T>C	p.Cys1438Arg	ENST00000263253	28.8	44.1	20.7	ND
			NOTCH1	c.1039G>A	p.Gly347Ser	ENST00000651671	ND	ND	20.5	ND
			ARID1A	c.4792C>T	p.Arg1598Cys	ENST00000324856	ND	29	ND	ND
			KMT2D	c.10357C>T	p.Gln3453Ter	ENST00000301067	32.9	43.8	ND	ND
			BCL2	c.149C>T	p.Ser50Phe	ENST00000333681	37.8	25.2	ND	ND
			BCL2	c.125C>T	p.Ala42Val	ENST00000333681	35.8	19.7	ND	ND
			BCL2	c.91G>A	p.Asp31Asn	ENST00000333681	37.8	22.4	ND	ND
			JAK3	c.3146G>C	p.Arg1049Pro	ENST00000458235	ND	10.4	ND	ND
			ZMYM3	c.143dup	p.Gly49TrpfsTer13	ENST00000314425	ND	49.9	ND	ND
	105	SCNSL	TP53	c.524G>A	p.Arg175His	ENST00000269305	94	ND	ND	ND	na	na	na	gain chr7	ND	ND	ND	na	na	na	IGH	ND	IGH	ND	na	na	na	MYC/IGH	ND	ND	ND	na	na	na
			PRDM1	c.1348C>T	p.Leu450Phe	ENST00000369096	52							LOH 17p							IGK
			MYC	c.214C>A	p.Pro72Thr	ENST00000621592	71.8
			MYC	c.348_349delinsAA	p.Met116_Val117delinsIleMet	ENST00000621592	69
	106	PCNSL	KMT2D	c.16295G>A	p.Arg5432Gln	ENST00000301067	60.1	ND	na*	ND	na	na	na	CK	ND	na*	ND	na	na	na	IGH	ND	na*	ND	na	na	na	BCL2/IGH	ND	na*	ND	na	na	na
			KMT2D	c.15342T>A	p.His5114Gln	ENST00000301067	28.7	ND		ND											IGK							OSBPL10/BCL6
			STAT6	c.1114G>A	p.Glu372Lys	ENST00000300134	25.5	ND		ND
			CREBBP	c.4506G>C	p.Trp1502Cys	ENST00000262367	38.4	ND		ND
			STAT6	c.527G>T	p.Ser176Ile	ENST00000300134	ND	ND		7.8
			SF3B1	c.3032C>T	p.Pro1011Leu	ENST00000335508	ND	ND		7.5
			NSD2	c.2168G>T	p.Ser723Ile	ENST00000508803	ND	ND		8.6
			POT1	c.1632G>T	p.Met544Ile	ENST00000357628	ND	ND		8
	107	PCNSL	ARID1A	c.3831G>T	p.Gln1277His	ENST00000324856	ND	ND	6.1	ND	na	na	na	CK	ND	ND	ND	na	na	na	IGK	ND	ND	ND	na	na	na	ND	ND	ND	ND	na	na	na
			KMT2A	c.1981G>A	p.Val661Ile	ENST00000534358	ND	ND	6.4	ND
			KMT2A	c.2750T>C	p.Val917Ala	ENST00000534358	48	ND	81.5	ND
			KMT2D	c.1487C>A	p.Pro496Gln	ENST00000301067	ND	ND	7	ND
			STAT6	c.761G>A	p.Arg254Gln	ENST00000300134	ND	ND	9.9	ND
			MGA	c.2944G>T	p.Gly982Ter	ENST00000703841	ND	ND	6.6	ND
			TP53	c.514G>A	p.Val172Ile	ENST00000269305	ND	ND	7.8	ND
			CD79B	c.578A>G	p.Asp193Gly	ENST00000006750	33.8	ND	8.5	ND
			CD79B	c.569T>G	p.Met190Arg	ENST00000006750	34.5	ND	6.6	ND
			BCL6	c.778T>C	p.Ser260Pro	ENST00000406870	ND	ND	9.9	ND
			PIM1	c.233G>A	p.Gly78Glu	ENST00000373509	51.5	ND	21	ND
			ZMYM3	c.2509C>T	p.Pro837Ser	ENST00000314425	ND	ND	16.3	ND
			ETV6	c.1132C>T	p.Arg378Ter	ENST00000396373	22.7	ND	ND	ND
			CD79B	c.596T>C	p.Leu199Pro	ENST00000006750	37.9	ND	ND	ND
			CD79B	c.542del	p.Leu181ArgfsTer30	ENST00000006750	31.5	ND	ND	ND
			CD79B	c.530_540del	p.Ile177ThrfsTer5	ENST00000006750	27.8	ND	ND	ND
			MYD88	c.755T>C	p.Leu252Pro	ENST00000650905	23.5	ND	ND	ND
			PIM1	c.103G>C	p.Glu35Gln	ENST00000373509	52.3	ND	ND	ND
			PIM1	c.235G>C	p.Glu79Gln	ENST00000373509	51.5	ND	ND	ND
			PIM1	c.379C>T	p.Gln127Ter	ENST00000373509	59.4	ND	ND	ND
			PIM1	c.427C>G	p.Leu143Val	ENST00000373509	53.8	ND	ND	ND
			PIM1	c.437G>A	p.Ser146Asn	ENST00000373509	53.6	ND	ND	ND
			PIM1	c.550C>T	p.Leu184Phe	ENST00000373509	58.2	ND	ND	ND
			PRDM1	c.1046_1058del	p.Ser349ThrfsTer25	ENST00000369096	58.3	ND	ND	ND
			ZMYM3	c.178C>A	p.Leu60Ile	ENST00000314425	10.6	ND	ND	ND
	109	SCNSL	MYD88	c.689G>A	p.Ser230Asn	ENST00000650905	ND	23	12.4	na*	na	na	na	ND	LOH 22q	LOH 22q	na*	na	na	na	ND	IGH	IGH	na*	na	na	na	ND	ND	ND	na*	na	na	na
			KMT2D	c.9844C>T	p.Gln3282Ter	ENST00000301067	ND	5.7	ND
	110	SCNSL	JAK1	c.2171G>A	p.Arg724His	ENST00000342505	10.7	ND	na*	na*	na	na	na	CK	ND	na*	na*	na	na	na	ND	ND	na*	na*	na	na	na	ND	ND	na*	na*	na	na	na
			STAT6	c.1255G>C	p.Asp419His	ENST00000300134	28.2	ND
			EP300	c.5436G>T	p.Lys1812Asn	ENST00000263253	34.6	ND
			NFKBIE	c.383T>G	p.Val128Gly	ENST00000619360	35.4	ND
	111	SCNSL	KMT2D	c.4140T>G	p.Cys1380Trp	ENST00000301067	33.3	27.2	na*	na*	na	na	na	CK	LOH 6p	na*	na*	na	na	na	IGK	IGK	na*	na*	na	na	na	BCL2/IGH	BCL2/IGH	na*	na*	na	na	na
			CREBBP	c.3727G>T	p.Glu1243Ter	ENST00000262367	23	10.8							Gain 8						IGH							MYC/IGH	MYC/IGH
			CREBBP	c.3706_3724del	p.Phe1236GlnfsTer8	ENST00000262367	22.3	10.3							LOH 13q						IGL
			BCL2	c.118C>T	p.Pro40Ser	ENST00000333681	33.1	8.8							LOH17q
			MEF2B	c.13A>G	p.Lys5Glu	ENST00000424583	48.2	25
			EZH2	c.1937A>T	p.Tyr646Phe	ENST00000320356	36.8	26.4
			MYC	c.224_238del	p.Pro75_Ser79del	ENST00000621592	ND	5.3
			MYC	c.220C>A	p.Pro74Thr	ENST00000621592	32.9	ND
			TP53	c.783-2A>G	.	ENST00000269305	32.6	ND
			SETD2	c.5218C>T	p.Arg1740Trp	ENST00000409792	28.9	ND
			EBF1	c.88_101del	p.Trp30ArgfsTer21	ENST00000313708	12.3	ND
			BTK	c.923A>G	p.Asp308Gly	ENST00000308731	46.4	ND
	112	SCNSL	KMT2D	c.5627_5630del	p.Asp1876GlyfsTer38	ENST00000301067	33.4	16.9	na*	ND	na	na	na	CK	CK	na*	ND	na	na	na	IGK	IGK	na*	ND	na	na	na	ND	ND	na*	ND	na	na	na
			CD79B	c.587A>G	p.Tyr196Cys	ENST00000006750	37.9	19.4		ND											IGH
			MYD88	c.755T>C	p.Leu252Pro	ENST00000650905	36.9	20.8		ND
			BCL6	c.218A>G	p.Asn73Ser	ENST00000406870	33.9	41.1		46.6
			ZMYM3	c.3299_3300del	p.Lys1100ArgfsTer10	ENST00000314425	81	25.1		ND
			NOTCH1	c.3107G>T	p.Cys1036Phe	ENST00000651671	54.4	ND		ND
	113	SCNSL	KMT2D	c.5104C>T	p.Arg1702Ter	ENST00000301067	71.4	na	na	na	ND	na*	61.2	CK	na	na	na	ND	na*	CK	IGK	na	na	na	ND	na*	IGK	BCL2/IGH	na	na	na	ND	na*	BCL2/IGH
			RB1	c.1953del	p.Tyr651Ter	ENST00000267163	76.6						62								IGL						IGL	BCL6/IGH
																					IGH
	114	SCNSL	no variant				na	na	na	na	ND	na*	na*	na	na	na	na	ND	na*	na*	na	na	na	na	ND	na*	na*	na	na	na	na	ND	na*	na*
	115	SCNSL	NOTCH2	c.7165C>T	p.Gln2389Ter	ENST00000256646	ND	na	na	na	ND	na*	11.6	CK	na	na	na	ND	na*	ND	IGH	na	na	na	ND	na*	ND	ND	na	na	na	ND	na*	ND
			ATM	c.4926del	p.Ile1643LeufsTer3	ENST00000675843	ND				ND	na*	13.8								IGK
			ETV6	c.13_22del	p.Pro5ValfsTer59	ENST00000396373	23.4				ND	na*	ND
			ETV6	c.33+1G>A	.	ENST00000396373	32.5				ND	na*	ND
			MEF2B	c.238A>G	p.Thr80Ala	ENST00000424583	29.4				ND	na*	ND
			CD79A	c.563A>C	p.Tyr188Ser	ENST00000221972	34.2				ND	na*	ND
			MYD88	c.755T>C	p.Leu252Pro	ENST00000650905	52.6				ND	na*	ND
			PIM1	c.4C>T	p.Leu2Phe	ENST00000373509	36.7				ND	na*	ND
			PIM1	c.373C>G	p.Pro125Ala	ENST00000373509	33.4				ND	na*	ND
			PIM1	c.379C>T	p.Gln127Ter	ENST00000373509	32.5				ND	na*	ND
			PIM1	c.403G>A	p.Glu135Lys	ENST00000373509	34.3				ND	na*	ND
			PIM1	c.451G>A	p.Val151Met	ENST00000373509	36.7				ND	na*	ND
			PAX5	c.548G>A	p.Gly183Asp	ENST00000358127	42.1				ND	na*	ND
	118	SCNSL	TP53	c.1009C>G	p.Arg337Gly	ENST00000269305	10.4	na	na	na	10.4	na*	na*	CK	na	na	na	gain 8	na*	na*	IGH	na	na	na	ND	na*	na*	ND	na	na	na	ND	na*	na*
			TP53	c.754_762del	p.Leu252_Ile254del	ENST00000269305	ND				20.8							LOH 17p (bez TP53)			IGK
			TP53	c.319T>G	p.Tyr107Asp	ENST00000269305	17.5				41.2							gain 22
			CXCR4	c.967G>A	p.Gly323Arg	ENST00000241393	50				46.8
			KMT2A	c.517C>T	p.Arg173Ter	ENST00000534358	8.1				ND
	119	SCNSL	NOTCH2	c.7165C>T	p.Gln2389Ter	ENST00000256646	66.9	26.3	na*	ND	na	na	na	CK	CK	na*	ND	na	na	na	IGH	IGH	na*	IGH	na	na	na	IGK/CD274	IGK/CD274	na*	ND	na	na	na
			FOXO1	c.3G>A	p.Met1?	ENST00000379561	52.3	15.6		ND											IGK	IGK		IGK				EXOC2/IGH
			ARID1A	c.3999_4001dup	p.Gln1334dup	ENST00000324856	78.9	ND		ND														TRA
			PLCG2	c.1444T>C	p.Tyr482His	ENST00000564138	59.4	ND		47														TRG
			PRDM1	c.291_291+1delinsTA	.	ENST00000369096	25.6	ND		ND
			FOXO1	c.292G>C	p.Ala98Pro	ENST00000379561	ND	ND		5.4
	Legend: VAF - variant allele frequency, Dx - diagnosis, FU - follow up, ND - Not Detected, na - not analyzed, na* - not analyzed due to low cfDNA amount for NGS, # variants under the NGS panel senstitivity (<5% VAF)

## Sheet: Table S7
	Table S7: MYD88 L265P (L252P in MANE transcript ENST00000650905) variant detected by NGS and/or dPCR in various materials of CNSL patients.
	Patient No.	CNSL group	CSF NGS (VAF, %)	CSF dPCR (VAF, %)	CSF sediment NGS (VAF, %)	Plasma NGS (VAF, %)	FFPE NGS (VAF, %)
	31	SCNSL	NA	NA	na*	30	34
	31#	SCNSL	40	40	no	no	NA
	49	PCNSL	45	48	na*	no	39
	50#	PCNSL	NA	NA	na*	no	na*
	50	PCNSL	62	67	na*	no	NA
	52	PCNSL	92	70	na*	no	30
	53	PCNSL	NA	NA	54	no	NA
	53#	PCNSL	44	50	7	NA	NA
	57	SCNSL	0	NA	na*	no	no
	57#	SCNSL	0	NA	na*	no	NA
	63	PCNSL	na*	NA	no	no	no
	65	SCNSL	na*	NA	no	44 (not hotspot)	NA
	66	PCNSL	na*	NA	na*	no	no
	67	SCNSL	na*	NA	na*	no	7 (not hotspot)
	68	SCNSL	na*	NA	no	no	NA
	70	PCNSL	30	NA	no	no	NA
	71	PCNSL	0	NA	7	no	10
	72	PCNSL	na*	NA	no	no	no
	73	SCNSL	na*	0	no	no	29
	74	PCNSL	na*	7	no	no	NA
	75	PCNSL	na*	NA	na*	no	NA
	76	PCNSL	20	NA	10	no	33
	77	SCNSL	0	NA	no	no	no
	78	PCNSL	na*	NA	no	no	29
	79	PCNSL	na*	32	27	no	43
	81	PCNSL	0	NA	no	no	43
	82	PCNSL	48	NA	no	no	20
	83	SCNSL	NA	NA	no	no	no
	83#	SCNSL	0	NA	no	no	NA
	84	SCNSL	na*	NA	no	no	no
	85	PCNSL	0	NA	no	no	NA
	86	PCNSL	46	NA	no	no	38
	88	SCNSL	na*	NA	no	no	NA
	89	SCNSL	na*	14	no	no	NA
	90	PCNSL	36	NA	14	no	29
	91	SCNSL	0	NA	no	66	22
	92	PCNSL	0	NA	no	no	39 (not hotspot)
	93	SCNSL	na*	NA	no	38	42
	94	SCNSL	38	NA	no	no	59
	95	SCNSL	0	NA	no	no	no
	96	SCNSL	na*	NA	no	no	NA
	97	SCNSL	0	NA	no	no	NA
	98	PCNSL	na*	NA	no	no	44
	99	SCNSL	na*	NA	no	no	NA
	100	PCNSL	70	NA	2#	no	NA
	101	PCNSL	NA	0	na*	no	no
	101#	PCNSL	na*	0	na*	no	NA
	102	SCNSL	na*	NA	na*	no	9
	103	SCNSL	na*	NA	no	no	na*
	104	SCNSL	0	NA	no	no	no
	105	SCNSL	0	NA	no	no	no
	106	PCNSL	na*	NA	no	no	no
	107	PCNSL	0	NA	no	no	na*
	109	SCNSL	12 (not hotspot)	NA	na*	23 (not hotspot)	no
	110	SCNSL	na*	0	na*	no	no
	111	SCNSL	na*	na*	na*	no	no
	112	SCNSL	na*	0	no	21	37
	113	SCNSL	na*	0	no	no	no
	114	SCNSL	na*	na*	na*	no	NA
	115	SCNSL	na*	14	no	no	53
	118	SCNSL	na*	0	na*	no	no
	119	SCNSL	na*	0	no	no	no
	Legend: # follow-up sample, VAF - variant allele frequency, na* NGS not performed due to low amount of cfDNA/gDNA, NA not analyzed, # variants under the NGS panel senstitivity (<5% VAF)

## Sheet: Table S8
	Table S8: The association of CNS-tropic risk aberrations detected in plasma-ctDNA with CNS involvement proved by standard methods.
	Patient No.	CNSL group	MYD88 L265P mut	CD79B mut	TP53 defect	del9p	MYC/BCL2 translocation	CNS involvement
	31	SCNSL	yes	no	no	yes	no	yes (MR)
	57	SCNSL	no	no	mut	no	only BCL2	yes (CT)
	65	SCNSL	yes	no	mut/del	no	only BCL6	no
	77	SCNSL	no	no	mut	no	no	yes (FC)
	91	SCNSL	yes	yes	no	no	no	no
	103	SCNSL	no	no	mut	no	only BCL2	no
	104	SCNSL	no	no	del	yes	no	no
	111	SCNSL	no	no	no	no	yes	no
	112	SCNSL	yes	yes	del	no	no	no
	118	SCNSL	no	no	mut	no	no	no
	119	SCNSL	no	no	no	yes	no	yes (FC)
	93	SCNSL	yes	yes	no	no	no	no
	84	SCNSL	no	yes	no	no (cnLOH)	only BCL6	yes (MR)
	Legend: MR - magnetic resonance, FC - flow cytometry, CT - computed tomography
